# Supplementary material for: Amide-to-Triazole Switch in Somatostatin-14-Based Radioligands: Impact on Receptor Affinity and In Vivo Stability
Source: Pharmaceutics. 2024 Mar 13;16(3):392. doi: 10.3390/pharmaceutics16030392 (PMC10976246; doi:10.3390/pharmaceutics16030392)
Supplement: Supplementary file 1 [file pharmaceutics-16-00392-s001.zip]

Archive with 1 entries (1 files):
- pharmaceutics-2895638-supplementary.pdf
